# Supplementary material for: Impact of Wheat Streak Mosaic Virus on Peroxisome Proliferation, Redox Reactions, and Resistance Responses in Wheat
Source: Int J Mol Sci. 2021 Sep 23;22(19):10218. doi: 10.3390/ijms221910218 (PMC8508189; doi:10.3390/ijms221910218)
Supplement: Supplementary file 1 [file ijms-22-10218-s001.zip]

Archive with 1 entries (1 files):
- ijms-1349810-supplementary.pdf
